# Supplementary material for: Imputation of Missing Values for Multi-Biospecimen Metabolomics Studies: Bias and Effects on Statistical Validity
Source: Metabolites. 2022 Jul 21;12(7):671. doi: 10.3390/metabo12070671 (PMC9317643; doi:10.3390/metabo12070671)
Supplement: Supplementary file 1 [file metabolites-12-00671-s001.zip]

Archive with 1 entries (1 files):
- metabolites-1779817-supplementary.pdf
